# Supplementary material for: Development of Flexible Robot Skin for Safe and Natural Human–Robot Collaboration
Source: Micromachines (Basel). 2018 Nov 5;9(11):576. doi: 10.3390/mi9110576 (PMC6266199; doi:10.3390/mi9110576)
Supplement: Supplementary file 1 [file micromachines-09-00576-s001.zip]

Archive with 3 entries (2 files):
- micromachines-377280-SI/
- micromachines-377280-SI/Micromachines-377280 Supplementary Materials.pdf
- micromachines-377280-SI/Video S1_Demostration of integration test with YuMi robot.mp4
